# Supplementary material for: Melanoma Cells Inhibit iNKT Cell Functions via PGE2 and IDO1
Source: Cancers (Basel). 2023 Jul 5;15(13):3498. doi: 10.3390/cancers15133498 (PMC10340314; doi:10.3390/cancers15133498)
Supplement: Supplementary file 1 [file cancers-15-03498-s001.zip]

Archive with 2 entries (2 files):
- cancers-2315755-File S1.zip
- cancers-2315755-supplementary.zip
